# Supplementary material for: Production of Fungal Quinones: Problems and Prospects
Source: Biomolecules. 2022 Jul 28;12(8):1041. doi: 10.3390/biom12081041 (PMC9405642; doi:10.3390/biom12081041)
Supplement: Supplementary file 1 [file biomolecules-12-01041-s001.zip]

Archive with 1 entries (1 files):
- biomolecules-1812990-supplementary.pdf
